# Supplementary material for: Estimating the prevalence of researcher misconduct: a study of UK academics within biological sciences
Source: PeerJ. 2014 Sep 9;2:e562. doi: 10.7717/peerj.562 (PMC4168756; doi:10.7717/peerj.562)
Supplement: Table S3 — Raw data output from questionnaire [file peerj-02-562-s003.xls]

## Sheet: Master
Response ID	Time Started	Date Submitted	Status	Legacy Comments	Comments	Language	Referer	Extended Referer	SessionID	User Agent	Extended User Agent	How many of the following statements do you agree with/have done?I conduct research myself Last year I published fewer than 3 papers Last year I received funding from one of the UK Research Councils My university provides training specifically on Ethics in Research Most of my research is lab-based I have attended a training session in research ethics Before submitting a grant proposal it has to b…	How many of the following statements do you agree with/have done?I conduct research myself Last year I published fewer than 3 papers Last year I received funding from one of the UK Research Councils I have plagiarised other peoples' work My university provides training specifically on Ethics in Research Most of my research is lab-based I have attended a training session in research ethics Before …	How many of the following statements do you agree with/have done?I have a senior admin role within the school/dept My admin role does not impact on my research I always get a colleague to independently read over my grant proposal I currently supervise fewer than 5 PhD students All our PhD students must have at least 2 supervisors UK Border Agency has not had a negative impact on postgraduate rese…	How many of the following statements do you agree with/have done?I have a senior admin role within the school/dept My admin role does not impact on my research I always get a colleague to independently read over my grant proposal I currently supervise fewer than 5 PhD students All our PhD students must have at least 2 supervisors UK Border Agency has not had a negative impact on postgraduate rese…	How many of the following statements do you agree with/have done?I convene a postgraduate module I generally do not accept students who come to me with their own research projects I feel like I have little time to undertake research The move by research councils to large consortium grants is a positive step I hold formal meetings with my research group at least every two weeks I do not find it di…	How many of the following statements do you agree with/have done?I convene a postgraduate module I generally do not accept students who come to me with their own research projects I have been a co-author on a paper when I have done little to warrant my inclusion I feel like I have little time to undertake research The move by research councils to large consortium grants is a positive step I hold …	How many of the following statements do you agree with/have done?Most of my research students have come to work with me through contacts rather than through a response to adverts I am happy with the level of funding the government puts into scientific research through the Research Councils I do not believe it is becoming more difficult to get research papers accepted by peer-reviewed journals I b…	How many of the following statements do you agree with/have done?Most of my research students have come to work with me through contacts rather than through a response to adverts I am happy with the level of funding the government puts into scientific research through the Research Councils I do not believe it is becoming more difficult to get research papers accepted by peer-reviewed journals I b…	How many of the following statements do you agree with/have done?I am a member of the NERC review college I do not believe it is becoming more difficult to get research grants from UK Research Councils I believe all research papers should be open-access I believe all data should be made available online within 6 months of a paper being published I have been on a media training course Young invest…	How many of the following statements do you agree with/have done?I am a member of the NERC review college I do not believe it is becoming more difficult to get research grants from UK Research Councils I believe all research papers should be open-access I believe all data should be made available online within 6 months of a paper being published I have been on a media training course I have taken…	Please read the following two questionsQ1: Is your birthday in January, March or April?Q2: Have you ever plagiarised other peoples‚Äô work?Now select your response	Answer the following two questionsQ1: Is your birthday in August, November or December?Q2: Have you ever over-sold the results in a paper?Now select your response	Answer the following two questionsQ1: Is your birthday in January, April or September?Q2: Have you ever fabricated data and then published the results?Now select your response	Answer the following two questionsQ1: Is your birthday in June, August or December?Q2: Have you ever been a co-author on a paper when you have done little to warrant inclusion?Now select your response	Answer the following two questionsQ1: Is your birthday in February, June or November?Q2: Have you ever taken a research idea you heard at a meeting or conference and published it as your own?Now select your response	In what year where you born?	In which country did you do your first degree (e.g. BSc)?	What is your current position?	In which year did you publish your first peer-reviewed paper?	How many papers do you publish each year?	Does most of your funding come from UK Research Councils (i.e. NERC, BBSRC, EPSRC, ESRC etc)?	Does your university or institute provides training specifically on Ethics in Research?	Have you attended a training session on research ethics?	Before submitting a grant proposal are you required to have it be passed by an ethics committee?	Plagiarism:Rank the following ethical issues in order of severity to the academic and research community (with 1 being the highest/most serious and 5 being the lowest/least serious)	Over-selling of results:Rank the following ethical issues in order of severity to the academic and research community (with 1 being the highest/most serious and 5 being the lowest/least serious)	Fabricating data and then publishing the results:Rank the following ethical issues in order of severity to the academic and research community (with 1 being the highest/most serious and 5 being the lowest/least serious)	Being a co-author on a paper when they have done little to warrant inclusion:Rank the following ethical issues in order of severity to the academic and research community (with 1 being the highest/most serious and 5 being the lowest/least serious)	Taking a research idea you heard at a meeting or conference and publishing it as your own:Rank the following ethical issues in order of severity to the academic and research community (with 1 being the highest/most serious and 5 being the lowest/least serious)	plagiarised other peoples‚Äô work?:Have you ever... (select all that apply)	over-sold the results of a paper?:Have you ever... (select all that apply)	fabricated data and then published the results?:Have you ever... (select all that apply)	been a co-author on a paper when you have done little to warrant inclusion?:Have you ever... (select all that apply)	taken a research idea you heard at a meeting or conference and published it as your own?:Have you ever... (select all that apply)
1-19 deleted as these where tests to check the survey was working
20	2013-06-24 04:42:40	2013-06-24 04:49:31	Complete	1904-01-01 00:06:51		English			1372063360_51c80680695457.40923154			6			3		3	3		3		2	1	2	1	1	1974	United Kingdom	3	2004	1	0	0	0	1	2	4	1	5	3
21	2013-06-24 04:46:01	2013-06-24 04:51:32	Complete	1904-01-01 00:05:31		English			1372063561_51c80749ac8ff6.60467048			4			1		2		1		5	1	2	1	1	1	1952	United Kingdom	5	1978	3	0	1	0	1	3	1	4	2	5
22	2013-06-24 04:47:42	2013-06-24 04:52:45	Complete	1904-01-01 00:05:03		English			1372063662_51c807aecf3456.55925547				4		7	4			4	3		1	1	2	2	1	1950	United Kingdom	5	1981	1	0	1	1	1	1	3	2	5	4
23	2013-06-24 05:16:22	2013-06-24 05:19:44	Partial	1904-01-01 00:03:22		English			1372065382_51c80e66d2f796.85326220			4
24	2013-06-24 05:24:33	2013-06-24 05:24:36	Partial	1904-01-01 00:00:03		English			1372065873_51c81051836979.75236350
25	2013-06-24 05:36:07	2013-06-24 05:41:01	Partial	1904-01-01 00:04:54		English			1372066567_51c81307832f35.58323989				5		5		4		1	2		1	1	1	2	1	1960	United Kingdom		1989	1
26	2013-06-24 06:02:12	2013-06-24 06:02:29	Partial	1904-01-01 00:00:17		English			1372068132_51c819242cebe3.24251494
27	2013-06-24 07:23:04	2013-06-24 07:25:49	Partial	1904-01-01 00:02:45		English			1372072984_51c82c189fe177.03009735			4			3	2
28	2013-06-24 07:24:32	2013-06-24 07:24:47	Partial	1904-01-01 00:00:15		English			1372073072_51c82c70ad44b9.26779351
29	2013-06-24 07:28:24	2013-06-24 07:28:36	Partial	1904-01-01 00:00:12		English			1372073304_51c82d58b5a431.99608409
30	2013-06-24 07:35:02	2013-06-24 07:35:47	Partial	1904-01-01 00:00:45		English			1372073702_51c82ee66b23c2.01401113				2
31	2013-06-24 07:56:03	2013-06-24 07:56:09	Partial	1904-01-01 00:00:06		English			1372074963_51c833d30a3273.59209897
32	2013-06-24 08:02:39	2013-06-24 08:07:55	Complete	1904-01-01 00:05:16		English			1372075359_51c8355f061819.10474036				2		3	1			4	1		2	1	2	1	1	1978	United Kingdom	2	2006	2	0	2	0	0	2	3	1	5	4
33	2013-06-24 08:06:55	2013-06-24 08:13:34	Complete	1904-01-01 00:06:39		English			1372075615_51c8365f2cdd52.16909735				4	5		1			3		3	1	1	1	1	1	1955	United Kingdom	5	1981	2	1	1	0	0	5	1	4	2	3
34	2013-06-24 08:30:22	2013-06-24 08:35:29	Complete	1904-01-01 00:05:07		English			1372077022_51c83bdee91f64.96423772				4	2		1		0		3		1	2	1	2	1	1978	United Kingdom	2	1999	2	1	1	0	0	2	5	1	3	4
35	2013-06-24 08:39:13	2013-06-24 08:39:25	Partial	1904-01-01 00:00:12		English			1372077553_51c83df12d3854.20556016
36	2013-06-24 09:18:33	2013-06-24 09:19:01	Partial	1904-01-01 00:00:28		English			1372079913_51c8472934d385.43291995
37	2013-06-24 09:34:55	2013-06-24 09:40:25	Complete	1904-01-01 00:05:30		English			1372080895_51c84affcc34a6.49328004				4		4		4		2	2		1	1	1	1	1	1956	United Kingdom	5	1980	2	1	0	1	0	2	4	1	3	5
38	2013-06-24 09:46:26	2013-06-24 09:47:52	Partial	1904-01-01 00:01:26		English			1372081586_51c84db2cd2235.32093429			4
39	2013-06-24 10:26:59	2013-06-24 10:27:04	Partial	1904-01-01 00:00:05		English			1372084019_51c857331631e4.48750943
40	2013-06-24 10:39:27	2013-06-24 10:39:33	Partial	1904-01-01 00:00:06		English			1372084767_51c85a1f8d5509.64604495
41	2013-06-24 10:47:24	2013-06-24 10:49:16	Partial	1904-01-01 00:01:52		English			1372085244_51c85bfc5706b4.65637746			3			6	1
42	2013-06-24 12:25:34	2013-06-24 12:33:27	Complete	1904-01-01 00:07:53		English			1372091134_51c872fe4176a0.14611301			5		4			2	1			1	2	1	2	1	1	1969	United Kingdom	3	1997	1	0	1	1	1	2	4	1	5	3
43	2013-06-24 13:42:07	2013-06-24 13:45:57	Complete	1904-01-01 00:03:50		English			1372095727_51c884ef616e96.01020989			4		3			1	2			2	2	1	1	1	1	1970	United Kingdom	3	2001	4	0	1	0	0	2	5	1	4	3
44	2013-06-24 14:31:32	2013-06-24 14:36:43	Complete	1904-01-01 00:05:11		English			1372098692_51c89084289827.50599322			2			5		3	4		4		1	1	1	1	2	1979	Canada	2	2005	2	0	1	0	0	4	3	5	1	2				4
45	2013-06-24 14:40:57	2013-06-24 14:43:06	Partial	1904-01-01 00:02:09		English			1372099257_51c892b9b5e291.66317874				4		3	1
46	2013-06-24 15:06:03	2013-06-24 15:11:35	Partial	1904-01-01 00:05:32		English			1372100762_51c8989ae1c3e4.12603134				2	3		5		3			5	1	1
47	2013-06-24 16:53:15	2013-06-24 16:59:31	Complete	1904-01-01 00:06:16		English			1372107194_51c8b1baf122c3.19869048				3		3		1		1		1	1	1	2	2	1	1965	United Kingdom	3	1989	2	0	2	0	0	2	3	1	5	4				4
48	2013-06-24 17:33:32	2013-06-24 17:42:58	Complete	1904-01-01 00:09:26		English			1372109612_51c8bb2c43bed2.20177553				2	4		4		1		1		1	1	2	1	1	1976	Ireland	2	2005	2	0	2	0	0	1	4	2	5	3
49	2013-06-24 18:12:19	2013-06-24 18:52:16	Partial	1904-01-01 00:39:57		English			1372111939_51c8c4433027d7.59417927				2
50	2013-06-25 02:23:57	2013-06-25 02:26:00	Partial	1904-01-01 00:02:03		English			1372141437_51c9377d5b4477.34773939				3
51	2013-06-25 06:38:29	2013-06-25 06:39:10	Partial	1904-01-01 00:00:41		English			1372156709_51c97325ba2f17.07468104			3
52	2013-06-25 08:37:48	2013-06-25 08:44:13	Complete	1904-01-01 00:06:25		English			1372163868_51c98f1ce65f78.41576615				3	2		1		1		3		1	2	1	2	2	1981	United Kingdom	1	2006	1	0	2	0	1	2	3	1	5	4				4
53	2013-06-25 08:37:53	2013-06-25 08:38:55	Partial	1904-01-01 00:01:02		English			1372163872_51c98f20f14d48.12862273				3		0
54	2013-06-25 08:38:15	2013-06-25 08:45:26	Complete	1904-01-01 00:07:11		English			1372163895_51c98f37264f68.85437312				2		4		3		4		2	1	1	1	1	1	1974	United States	3	2003	3	0	2	0	1	3	4	1	5	2
55	2013-06-25 08:38:17	2013-06-25 08:38:22	Partial	1904-01-01 00:00:05		English			1372163897_51c98f399d2f21.88545075
56	2013-06-25 08:38:19	2013-06-25 08:43:43	Complete	1904-01-01 00:05:24		English			1372163899_51c98f3b4cea04.38198007			3			3	0		1		3		2	2	1	1	2	1986	United Kingdom	1	2013	1	1	2	0	0	3	2	1	5	4
57	2013-06-25 08:38:35	2013-06-25 08:43:14	Partial	1904-01-01 00:04:39		English			1372163915_51c98f4b3fecf5.13246925			2		0
58	2013-06-25 08:40:15	2013-06-25 08:40:36	Partial	1904-01-01 00:00:21		English			1372164015_51c98faf1b1554.65585854
59	2013-06-25 08:41:20	2013-06-25 08:42:38	Partial	1904-01-01 00:01:18		English			1372164080_51c98ff06745c6.01129140			4		3		1
60	2013-06-25 08:41:39	2013-06-25 08:44:14	Partial	1904-01-01 00:02:35		English			1372164099_51c99003709588.56725719			5		2			1
61	2013-06-25 08:45:50	2013-06-25 08:47:17	Partial	1904-01-01 00:01:27		English			1372164350_51c990fed41dc2.22706715				6		4
62	2013-06-25 08:45:59	2013-06-25 08:46:11	Partial	1904-01-01 00:00:12		English			1372164359_51c99107db6735.58972740
63	2013-06-25 08:46:14	2013-06-25 08:49:29	Partial	1904-01-01 00:03:15		English			1372164374_51c9911699af36.76561971				3	2			3	3
64	2013-06-25 08:51:41	2013-06-25 08:57:26	Complete	1904-01-01 00:05:45		English			1372164701_51c9925d1a03a5.51532493				2	3		2		3			1	2	1	2	1	1	1967	United Kingdom	4	1994	2	1	1	1	0	4	1	5	2	3
65	2013-06-25 08:54:21	2013-06-25 08:55:14	Partial	1904-01-01 00:00:53		English			1372164861_51c992fd20ea61.62855646				4
66	2013-06-25 08:59:37	2013-06-25 09:00:43	Partial	1904-01-01 00:01:06		English			1372165177_51c99439b8c6f2.25504207			3
67	2013-06-25 09:44:10	2013-06-25 09:44:49	Partial	1904-01-01 00:00:39		English			1372167850_51c99eaa8d0513.19872430
68	2013-06-25 09:46:14	2013-06-25 09:46:20	Partial	1904-01-01 00:00:06		English			1372167974_51c99f260ec407.90113414
69	2013-06-25 10:06:57	2013-06-25 10:07:52	Partial	1904-01-01 00:00:55		English			1372169216_51c9a400c1eb27.57532734			3
70	2013-06-25 10:28:33	2013-06-25 10:29:03	Partial	1904-01-01 00:00:30		English			1372170513_51c9a9113cd853.07521007
71	2013-06-25 10:28:55	2013-06-25 10:34:35	Partial	1904-01-01 00:05:40		English			1372170535_51c9a927ada718.02365930				2		0	0			1		4	1	2	1	2	1
72	2013-06-25 10:52:48	2013-06-25 10:53:04	Partial	1904-01-01 00:00:16		English			1372171968_51c9aec0951ae6.97896928
73	2013-06-25 11:13:35	2013-06-25 11:14:22	Partial	1904-01-01 00:00:47		English			1372173215_51c9b39f2ee779.93436264			1
74	2013-06-25 12:33:24	2013-06-25 12:33:28	Partial	1904-01-01 00:00:04		English			1372178004_51c9c6541f2493.23057459
75	2013-06-26 03:41:08	2013-06-26 03:49:56	Complete	1904-01-01 00:08:48		English			1372232468_51ca9b14436bc5.45759727				3	2		0		3			2	2	1	1	2	1	1964	United Kingdom	4	1989	3	1	1	1	0	3	4	2	5	1				4
76	2013-06-26 07:15:02	2013-06-26 07:18:16	Partial	1904-01-01 00:03:14		English			1372245302_51cacd36700483.53404902				4	2		1
77	2013-06-26 07:29:17	2013-06-26 07:30:33	Partial	1904-01-01 00:01:16		English			1372246157_51cad08d967c94.49735587			5
78	2013-06-26 08:27:56	2013-06-26 08:29:08	Partial	1904-01-01 00:01:12		English			1372249676_51cade4cb3fe11.23621180				6		3
79	2013-06-26 09:44:41	2013-06-26 09:45:27	Partial	1904-01-01 00:00:46		English			1372254280_51caf048f02e15.00328505			3
80	2013-06-26 10:46:59	2013-06-26 10:47:14	Partial	1904-01-01 00:00:15		English			1372258019_51cafee373f788.16691406
81	2013-06-27 07:54:39	2013-06-27 07:59:28	Complete	1904-01-01 00:04:49		English			1372334079_51cc27ff6b25a5.73581072			3		1			0		1	0		1	1	1	1	2	1989	United Kingdom	1	2013	1	1	2	0	0	2	3	1	4	5
82	2013-06-27 08:05:36	2013-06-27 08:12:26	Complete	1904-01-01 00:06:50		English			1372334736_51cc2a906a96c0.08413873				3	5			4		2	1		2	1	2	2	1	1972	United Kingdom	3	1997	4	0	1	0	0	2	4	1	5	3				4
83	2013-06-27 10:45:40	2013-06-27 10:52:11	Complete	1904-01-01 00:06:31		English			1372344340_51cc5014decb95.19923765			1		5			0		2		3	1	2	1	1	2	1965	United Kingdom	5	1990	3	1	2	0	0	3	5	1	4	2
84	2013-06-27 10:46:14	2013-06-27 10:51:20	Complete	1904-01-01 00:05:06		English			1372344374_51cc503672a184.92575460				4	3		0			2		3	2	1	1	1	1	1971	United Kingdom	1	2000	2	0	2	0	1	2	4	1	5	3
85	2013-06-28 03:20:11	2013-06-28 03:27:13	Complete	1904-01-01 00:07:02		English			1372404011_51cd392b8cdf09.88733143			5			5	2			2		3	2	1	1	1	1	1950	United Kingdom	5	1978	1	1	1	0	1	2	4	1	5	3
86	2013-06-28 04:52:21	2013-06-28 04:53:49	Partial	1904-01-01 00:01:28		English			1372409541_51cd4ec59b4d51.53839142				4	2
87	2013-06-28 05:14:31	2013-06-28 05:28:06	Complete	1904-01-01 00:13:35		English			1372410871_51cd53f79dc4b8.61845505			4			2		1	2			2	2	1	2	1	1	1974	Netherlands	3	2007	1	0	1	1	0	4	2	1	5	3
88	2013-06-28 05:47:53	2013-06-28 05:52:55	Complete	1904-01-01 00:05:02		English			1372412873_51cd5bc96f58d3.74920789			2			0		1		0		1	1	1	1	1	1	1980	United Kingdom	2	2010	1	0	0	0	0	4	5	3	2	1
89	2013-06-28 07:17:15	2013-06-28 07:18:18	Partial	1904-01-01 00:01:03		English			1372418235_51cd70bb008472.01250519				3
90	2013-06-28 09:21:48	2013-06-28 09:29:55	Complete	1904-01-01 00:08:07		English			1372425707_51cd8debeb2035.71590632				5		6		2	3			0	2	1	2	1	1	1956	South Africa	3	1980	1	0	1	0	1	2	3	1	5	4
91	2013-06-28 09:24:20	2013-06-28 09:31:09	Complete	1904-01-01 00:06:49		English			1372425860_51cd8e84da25a1.72832008				2		4	2			0		4	2	2	2	1	1	1973	United Kingdom	4	2001	2	0	2	0	0	2	5	1	3	4		2
92	2013-06-28 11:46:01	2013-06-28 11:47:33	Partial	1904-01-01 00:01:32		English			1372434361_51cdafb98817c7.99929865				4	3			2
93	2013-06-29 05:28:32	2013-06-29 05:39:14	Complete	1904-01-01 00:10:42		English			1372498112_51cea8c0961800.62233792			4			4	1		2		3		1	2	2	2	1	1976	United Kingdom	2	1999	1	1	1	0	1	2	4	1	5	3		2
94	2013-06-29 13:19:21	2013-06-29 13:28:15	Complete	1904-01-01 00:08:54		English			1372526361_51cf17199581b0.36518224				3	5			1		2		2	2	1	2	1	1	1955	United Kingdom	3	1983	2	0	2	0	0	4	1	5	2	3
95	2013-07-01 09:42:31	2013-07-01 09:51:39	Complete	1904-01-01 00:09:08		English			1372686151_51d187479d8669.39015048				5		3	1			0		5	1	2	1	1	2	1943	United Kingdom	5	1967	1	1	1	1	1	2	3	1	5	4
96	2013-07-01 11:47:38	2013-07-01 11:52:38	Complete	1904-01-01 00:05:00		English			1372693658_51d1a49aa9b907.80165018				3	3		1		0		3		1	1	1	1	1	1958	United Kingdom	3	1992	1	0	2	0	1	4	2	5	1	3
97	2013-07-01 14:59:44	2013-07-01 15:06:20	Complete	1904-01-01 00:06:36		English			1372705184_51d1d1a0c5dbe0.94577158				3		3		1	0			1	1	1	1	1	1	1977	United Kingdom	2	2010	1	1	2	0	0	2	5	1	4	3
98	2013-07-01 15:22:14	2013-07-01 15:23:35	Partial	1904-01-01 00:01:21		English			1372706533_51d1d6e5edcc34.93636967				5		6
99	2013-07-02 04:47:05	2013-07-02 04:47:47	Partial	1904-01-01 00:00:42		English			1372754825_51d29389d78054.70910284
100	2013-07-02 05:50:10	2013-07-02 05:55:57	Complete	1904-01-01 00:05:47		English			1372758610_51d2a252bf3653.87360798				4	3			4	2			5	1	2	1	1	1	1968	United States	2	2000	1	1	2	0	1	3	5	1	4	2		2
101	2013-07-02 05:51:53	2013-07-02 05:52:10	Partial	1904-01-01 00:00:17		English			1372758713_51d2a2b925e395.77140139
102	2013-07-02 05:52:37	2013-07-02 05:52:40	Partial	1904-01-01 00:00:03		English			1372758757_51d2a2e58e7cb7.04167876
103	2013-07-02 05:52:45	2013-07-02 06:00:23	Complete	1904-01-01 00:07:38		English			1372758765_51d2a2ed0b8f79.55703354				3		4	1			1		3	1	2	1	2	1	1977	United Kingdom	2	2008	1	0	1	1	1	1	4	2	5	3
104	2013-07-02 05:52:42	2013-07-02 06:00:53	Complete	1904-01-01 00:08:11		English			1372758762_51d2a2ea5ee4e8.88427028			2			2		2		0		3	1	1	1	1	1		United Kingdom	1	2003	2	0	2	0	0	2	5	1	4	3
105	2013-07-02 06:09:56	2013-07-02 06:14:58	Complete	1904-01-01 00:05:02		English			1372759796_51d2a6f41bfc52.71270483			4		4		0			2	5		2	1	2	1	1	1966	United Kingdom	5	1985	2	0	1	1	1	2	5	1	4	3
106	2013-07-02 06:16:23	2013-07-02 06:22:50	Complete	1904-01-01 00:06:27		English			1372760183_51d2a877a7a3d2.82097354			3		4		2			1		4	1	1	1	1	1	1976	United Kingdom	2	2004	2	0	1	1	0	2	5	1	4	3		2
107	2013-07-02 06:21:24	2013-07-02 06:29:41	Complete	1904-01-01 00:08:17		English			1372760484_51d2a9a4c3b437.53217701			3			2		2		2		4	1	2	1	1	1	1932	United Kingdom	5	1959	2	0	2	0	1	2	4	1	5	3				4
108	2013-07-02 08:36:06	2013-07-02 08:41:38	Complete	1904-01-01 00:05:32		English			1372768566_51d2c936bf8b12.13538077				4	7			4		1		3	1	1	1	2	1	1968	United Kingdom	4	1994	4	0	1	0	1	2	4	1	5	3				4
109	2013-07-03 04:02:29	2013-07-03 04:09:43	Complete	1904-01-01 00:07:14		English			1372838549_51d3da95c34d60.53703439			3		3		1			2		4	1	2	1	2	1	1975	United Kingdom	1	2001	2	1	2	0	0	3	4	1	5	2
110	2013-07-08 08:07:44	2013-07-08 08:14:14	Complete	1904-01-01 00:06:30		English			1373285264_51daab9008ba51.14994663				3		4	2		4			2	1	1	1	1	2	1966	United Kingdom	4	1991	2	1	2	0	0	5	2	4	3	1				4
111	2013-07-08 08:15:27	2013-07-08 08:20:21	Complete	1904-01-01 00:04:54		English			1373285727_51daad5f58bbd5.25879085				2		3	4			3	2		1	2	1	1	1	1955	United Kingdom	3	1977	1	0	2	0	0	3	2	4	1	5				4
112	2013-07-08 08:17:25	2013-07-08 08:26:10	Complete	1904-01-01 00:08:45		English			1373285845_51daadd54a3c48.17640824				2		3		1	2		3		1	1	1	1	1	1980	United Kingdom	1	2009	2	1	2	0	0	2	4	1	5	3
113	2013-07-08 08:26:13	2013-07-08 08:31:36	Complete	1904-01-01 00:05:23		English			1373286373_51daafe52314d0.64348243				3		4	1		1		3		1	1	1	2	1	1968	United Kingdom	3	1990	3	0	2	0	0	2	3	1	5	4
114	2013-07-08 08:31:51	2013-07-08 08:32:06	Partial	1904-01-01 00:00:15		English			1373286711_51dab137347e85.98005143
115	2013-07-08 08:34:37	2013-07-08 08:40:42	Partial	1904-01-01 00:06:05		English			1373286876_51dab1dcde0104.37599449			4			4		2		3	3		2	1	2	1	1	1950	United Kingdom	3	1950	1
116	2013-07-08 09:12:50	2013-07-08 09:20:35	Complete	1904-01-01 00:07:45		English			1373289170_51dabad22a8b19.14677297			4		3			2		4	4		1	2	1	1	1	1977	United Kingdom	1	2008	2	1	2	1	0	3	4	1	5	2		2
117	2013-07-08 09:30:53	2013-07-08 09:36:19	Complete	1904-01-01 00:05:26		English			1373290253_51dabf0dce6352.90788260				4	4			6		1	5		1	1	1	2	1	1976	United Kingdom	4	2000	2	1	1	1	1	2	4	1	5	3				4
118	2013-07-08 09:44:22	2013-07-08 09:54:06	Complete	1904-01-01 00:09:44		English			1373291062_51dac2362d7498.14091099			3			4	3		2			2	1	1	1	1	1	1957	United Kingdom	2	2000	1	1	1	0	1	2	3	1	5	4
119	2013-07-08 10:19:44	2013-07-08 10:28:21	Complete	1904-01-01 00:08:37		English			1373293184_51daca805cfd91.38869170				4		5		5		2	6		1	1	1	2	2	1949	United Kingdom	5	1971	2	1	1	1	0	2	4	1	5	3
120	2013-07-08 16:12:17	2013-07-08 16:12:33	Partial	1904-01-01 00:00:16		English			1373314337_51db1d211ada08.96747697
121	2013-07-09 10:54:06	2013-07-09 10:54:09	Partial	1904-01-01 00:00:03		English			1373381646_51dc240ee76816.08128954
122	2013-07-09 11:02:32	2013-07-09 11:07:03	Complete	1904-01-01 00:04:31		English			1373382152_51dc2608cf10e9.70697458			5			4		3	2			4	1	1	1	1	1	1979	United Kingdom	2	2004	1	1	1	0	0	2	5	1	4	3
123	2013-07-09 11:13:26	2013-07-09 11:18:54	Complete	1904-01-01 00:05:28		English			1373382806_51dc2896667098.33312315				5	5		2		2			2	1	1	1	1	2	1980	United Kingdom	1	2004	2	0	1	1	0	1	5	2	4	3		2		4
124	2013-07-09 11:14:26	2013-07-09 11:26:27	Complete	1904-01-01 00:12:01		English			1373382866_51dc28d2ce9207.80740287			5			5	1			4	3		1	2	1	1	1	1959	United Kingdom	5	1986	2	0	1	0	0	2	4	1	5	3				4
125	2013-07-09 11:53:37	2013-07-09 12:00:16	Complete	1904-01-01 00:06:39		English			1373385217_51dc32014e0389.75576049				4		4		3	1			2	1	1	1	1	1	1979	United Kingdom	2	2005	1	1	1	0	1	3	2	5	1	4
126	2013-07-09 12:16:54	2013-07-09 12:27:47	Complete	1904-01-01 00:10:53		English			1373386614_51dc377639f8b1.43805870			3			7	3		1		4		1	1	1	2	1	1954	United Kingdom	5	1985	2	0	1	0	0	2	4	1	5	3				4
127	2013-07-09 12:21:05	2013-07-09 12:28:56	Complete	1904-01-01 00:07:51		English			1373386865_51dc38711b75c8.23931595			3			4		5	0			0	2	1	1	2	1	1967	United Kingdom	3	1990	1	0	2	0	1	2	4	1	5	3				4
128	2013-07-09 13:14:00	2013-07-09 13:21:32	Complete	1904-01-01 00:07:32		English			1373390040_51dc44d86a0b75.54177909				6		5	2			2		5	1	2	1	1	1	1952	United Kingdom	5	1979	2	1	1	1	1	2	5	1	4	3				4
129	2013-07-09 14:35:46	2013-07-09 14:41:54	Complete	1904-01-01 00:06:08		English			1373394946_51dc5802775116.45223239				4	2			2		0		0	2	1	1	1	1	1957	United Kingdom	2	1996	1	0	1	0	1	3	2	1	5	4
130	2013-07-09 15:59:16	2013-07-09 15:59:50	Partial	1904-01-01 00:00:34		English			1373399955_51dc6b93af2be6.88067497			5
131	2013-07-09 16:08:02	2013-07-09 16:16:44	Complete	1904-01-01 00:08:42		English			1373400481_51dc6da1e0a126.63280158				5		0	4			6	4		1	1	1	2	1	1964	United Kingdom	1	2010	1	0	1	1	1	3	2	1	5	4
132	2013-07-10 03:07:20	2013-07-10 03:13:49	Complete	1904-01-01 00:06:29		English			1373440040_51dd08284c8673.02944734			4			5	0		2		5		1	1	2	1	1	1961	United Kingdom	5	1982	4	1	1	1	0	2	5	1	4	3
133	2013-07-10 04:06:50	2013-07-10 04:14:47	Complete	1904-01-01 00:07:57		English			1373443610_51dd161ad12df5.23523333				5		4	2			1		3	1	2	1	2	1	1959	United Kingdom	5	1989	2	0	1	1	1	2	4	1	5	3
134	2013-07-10 04:25:51	2013-07-10 04:40:57	Complete	1904-01-01 00:15:06		English			1373444751_51dd1a8f262010.17681147			5		5		3			4	0		1	2	2	1	2		United Kingdom	2	2006	1	0	1	1	0	2	4	1	3	5
135	2013-07-10 04:37:31	2013-07-10 04:45:48	Complete	1904-01-01 00:08:17		English			1373445451_51dd1d4b384824.96956462				3	3			1	1		3		1	2	1	2	1	1972	Hungary	2	2001	1	1	2	0	0	2	4	1	5	3
136	2013-07-10 04:39:30	2013-07-10 04:48:48	Partial	1904-01-01 00:09:18		English			1373445570_51dd1dc2b79713.49693457				5	2		2			2	2		1	2	1	2	1
137	2013-07-10 05:07:29	2013-07-10 05:12:44	Complete	1904-01-01 00:05:15		English			1373447249_51dd2451e05ea9.48874986			0			2		2		0		0	1	1	1	2	1	1948	United Kingdom	3	1976	1	0	0	0	0	1								4
138	2013-07-10 05:21:41	2013-07-10 05:29:31	Complete	1904-01-01 00:07:50		English			1373448101_51dd27a5298079.63232613				2		3		3	1		4		1	1	1	1	1	1976	United Kingdom	1	2003	2	1	1	1	1	3	4	1	5	2
139	2013-07-10 05:26:41	2013-07-10 05:34:16	Complete	1904-01-01 00:07:35		English			1373448401_51dd28d1927680.45475285				5		4	2			1	4		2	1	2	1	1	1971	United States	2	2006	1	1	1	1	1	1	2	4	5	3
140	2013-07-10 05:27:01	2013-07-10 05:39:16	Complete	1904-01-01 00:12:15		English			1373448421_51dd28e5785375.71045965			3		3			4		3		3	1	1	2	2	1	1962	United Kingdom	4	1988	2	0	2	0	0	2	3	1	5	4				4
141	2013-07-10 05:27:05	2013-07-10 05:29:19	Partial	1904-01-01 00:02:14		English			1373448424_51dd28e8f39968.11367064			5			4	2
142	2013-07-10 05:32:03	2013-07-10 05:32:39	Partial	1904-01-01 00:00:36		English			1373448723_51dd2a1319bf22.39829089			3
143	2013-07-10 05:37:19	2013-07-10 05:43:15	Complete	1904-01-01 00:05:56		English			1373449039_51dd2b4f55f1b7.83451541				3		6		4		0	3		1	1	1	1	1	1969	United Kingdom	3	1994	1	0	2	0	1	3	4	1	5	2
144	2013-07-10 05:44:44	2013-07-10 05:45:23	Partial	1904-01-01 00:00:39		English			1373449484_51dd2d0c144269.38464882			6
145	2013-07-10 05:45:21	2013-07-10 05:45:30	Partial	1904-01-01 00:00:09		English			1373449521_51dd2d31796b07.08587196
146	2013-07-10 05:50:39	2013-07-10 05:55:53	Complete	1904-01-01 00:05:14		English			1373449838_51dd2e6ef20e96.55402361				3	2			3		1	3		1	1	1	2	1	1984	United Kingdom	1	2010	1	1	1	0	0	3	4	1	5	2				4
147	2013-07-10 05:52:34	2013-07-10 05:57:07	Partial	1904-01-01 00:04:33		English			1373449954_51dd2ee2194c24.66552021				5	5			1		3	4		2	2
148	2013-07-10 05:59:44	2013-07-10 06:00:32	Partial	1904-01-01 00:00:48		English			1373450384_51dd3090c68706.71138840			5
149	2013-07-10 06:03:49	2013-07-10 06:07:53	Partial	1904-01-01 00:04:04		English			1373450629_51dd3185b5bcd2.91144083			6			5		4		1		2	1	1
150	2013-07-10 06:18:03	2013-07-10 06:22:15	Partial	1904-01-01 00:04:12		English			1373451483_51dd34db606b46.85380854			6		3			2	2
151	2013-07-10 06:26:19	2013-07-10 06:32:04	Complete	1904-01-01 00:05:45		English			1373451979_51dd36cb706826.80550692			2			2		2		1	1		1	1	1	2	2	1974	United Kingdom	2	2001	1	0	2	0	0	2	3	1	4	5
152	2013-07-10 06:26:52	2013-07-10 06:49:49	Complete	1904-01-01 00:22:57		English			1373452012_51dd36ec7d1f09.70209811				2		3		3	3		3		1	2	1	2	1	1967	United Kingdom	4	1997	2	0	2	0	0	2	3	1	5	4				4
153	2013-07-10 06:34:13	2013-07-10 06:38:58	Complete	1904-01-01 00:04:45		English			1373452453_51dd38a5537c76.88177885				3	5		2		1		3		1	1	1	2	1	1961	United Kingdom	3	1986	1	1	2	0	1	2	4	1	5	3				4
154	2013-07-10 06:48:07	2013-07-10 06:52:32	Complete	1904-01-01 00:04:25		English			1373453287_51dd3be7e4ff69.70936164			5			5	2		2			4	1	1	1	2	1	1984	United Kingdom	1	2012	1	0	1	1	1	2	3	1	5	4				4
155	2013-07-10 06:53:30	2013-07-10 07:02:31	Complete	1904-01-01 00:09:01		English			1373453610_51dd3d2a327741.48440971				5	3			3	1		3		1	1	1	1	1	1953	United Kingdom	2	1978	1	1	1	1	0	4	3	1	5	2
156	2013-07-10 07:00:27	2013-07-10 07:02:38	Partial	1904-01-01 00:02:11		English			1373454026_51dd3ecaed02d2.89833429				8		5
157	2013-07-10 07:04:36	2013-07-10 07:04:39	Partial	1904-01-01 00:00:03		English			1373454276_51dd3fc49ad3c7.47785754
158	2013-07-10 07:26:50	2013-07-10 07:31:59	Complete	1904-01-01 00:05:09		English			1373455610_51dd44fa32d2d1.70828401			5		3			1		2	3		1	1	2	1	1	1976	United Kingdom	2	2002	1	0	1	0	0	2	1	3	5	4
159	2013-07-10 07:27:09	2013-07-10 07:29:09	Partial	1904-01-01 00:02:00		English			1373455629_51dd450d7af524.91275794			4			1
160	2013-07-10 07:33:33	2013-07-10 07:33:43	Partial	1904-01-01 00:00:10		English			1373456013_51dd468d9497d4.39176041
161	2013-07-10 07:37:12	2013-07-10 07:37:27	Partial	1904-01-01 00:00:15		English			1373456232_51dd4768a8bfe3.51544222
162	2013-07-10 07:38:43	2013-07-10 07:40:00	Partial	1904-01-01 00:01:17		English			1373456323_51dd47c327e9c5.56700787				7
163	2013-07-10 07:50:19	2013-07-10 07:55:16	Complete	1904-01-01 00:04:57		English			1373457019_51dd4a7b3a1992.21257491			3		3			2		0		2	1	1	1	1	1	1979	United Kingdom	3	2013	1	0	1	0	0	2	3	1	5	4
164	2013-07-10 07:52:26	2013-07-10 08:02:59	Complete	1904-01-01 00:10:33		English			1373457146_51dd4afa192e79.28261237			5		3			2		2		2	1	1	1	2	2	1951	United Kingdom	4	1981	1	0	1	1	0	2	3	1	5	4				4	5
165	2013-07-10 07:54:14	2013-07-10 07:59:16	Complete	1904-01-01 00:05:02		English			1373457254_51dd4b66a9a488.56473817			3			3		2	0			1	1	2	1	1	1		United Kingdom	3	2002	2	0	2	0	1	1	4	2	5	3
166	2013-07-10 12:00:46	2013-07-10 12:02:56	Partial	1904-01-01 00:02:10		English			1373472046_51dd852ea20292.10087316				3	5
167	2013-07-10 14:36:49	2013-07-10 14:44:30	Complete	1904-01-01 00:07:41		English			1373481409_51dda9c14df4e2.16318204			3			3		2	2		5		1	2	1	1	2	1985	Mexico	1	2011	1	0	2	0	0	2	5	1	4	3		2
168	2013-07-11 05:55:27	2013-07-11 06:05:15	Complete	1904-01-01 00:09:48		English			1373536527_51de810f2dfe33.00158708				5	3			1	2		1		1	1	1	1	1	1969	United Kingdom	2	2002	1	1	1	1	1	4	3	1	5	2	1
169	2013-07-11 08:37:05	2013-07-11 08:37:13	Partial	1904-01-01 00:00:08		English			1373546225_51dea6f1b5b7d7.80837736
170	2013-07-12 06:18:38	2013-07-12 06:27:00	Complete	1904-01-01 00:08:22		English			1373624318_51dfd7fec3b5d2.89822478			3			4		2	1		2		1	1	1	2	1	1976	United Kingdom	2	2008	1	0	1	0	1	2	4	1	5	3				4
171	2013-07-12 08:10:08	2013-07-12 08:15:52	Complete	1904-01-01 00:05:44		English			1373631007_51dff21fefa790.86757910			6		3			3		3	5		1	2	1	1	1	1953	Venezuela	3	1976	1	0	1	1	1	4	3	5	1	2				4
172	2013-07-15 03:41:40	2013-07-15 03:42:26	Partial	1904-01-01 00:00:46		English			1373874099_51e3a7b3e09dd7.54972845				4	0
173	2013-07-15 03:57:54	2013-07-15 04:04:28	Partial	1904-01-01 00:06:34		English			1373875074_51e3ab827ca957.25544124				5
174	2013-07-15 04:09:47	2013-07-15 04:20:11	Complete	1904-01-01 00:10:24		English			1373875787_51e3ae4b26a449.32394195				7	2			2		1		3	1	2	1	1	2	1972	United Kingdom	3	1997	1	0	1	1	1	2	3	1	5	4
175	2013-07-15 04:48:17	2013-07-15 04:49:54	Partial	1904-01-01 00:01:37		English			1373878097_51e3b7518ff940.90152455			2			0
176	2013-07-15 04:49:56	2013-07-15 05:04:06	Complete	1904-01-01 00:14:10		English			1373878196_51e3b7b4b7a739.37959048			6			2	1			1	2		1	1	1	2	1	1986	United Kingdom	1	2013	1	1	2	1	1	4	3	1	5	2				4
177	2013-07-15 04:51:35	2013-07-15 04:52:28	Partial	1904-01-01 00:00:53		English			1373878295_51e3b817e5ed45.94655814				4
178	2013-07-15 04:51:55	2013-07-15 04:56:27	Complete	1904-01-01 00:04:32		English			1373878315_51e3b82b6c0a92.35917782				4	2		1			1		2	1	1	1	1	2	1984	United Kingdom	1	2007	1	0	1	1	0	3	4	1	5	2
179	2013-07-15 04:51:56	2013-07-15 04:52:11	Partial	1904-01-01 00:00:15		English			1373878316_51e3b82c7461e3.74878289
180	2013-07-15 04:53:11	2013-07-15 04:53:56	Partial	1904-01-01 00:00:45		English			1373878391_51e3b87776d009.35032521			2			1
181	2013-07-15 04:55:23	2013-07-15 05:02:11	Complete	1904-01-01 00:06:48		English			1373878523_51e3b8fb3ef552.72158590			5		2			2	4		4		1	1	1	1	1	1979	Australia	1	2003	1	1	2	0	0	2	5	1	4	3
182	2013-07-15 04:57:17	2013-07-15 04:59:12	Partial	1904-01-01 00:01:55		English			1373878637_51e3b96d878231.38237637				3	2
183	2013-07-15 05:00:08	2013-07-15 05:04:51	Complete	1904-01-01 00:04:43		English			1373878808_51e3ba186acb42.76119042			4			3	1			2	2		1	2	1	2	1	1977	United Kingdom	1	2001	2	0	1	1	1	2	5	1	4	3
184	2013-07-15 04:58:45	2013-07-15 05:07:37	Complete	1904-01-01 00:08:52		English			1373878725_51e3b9c5e9e8d3.86594951			2		1		0		2			2	1	1	1	1	2	1978	Germany	1	2006	1	0	2	0	0	3	5	1	2	4		2
185	2013-07-15 05:07:49	2013-07-15 05:14:09	Partial	1904-01-01 00:06:20		English			1373879269_51e3bbe5c9bee3.47332454			3			3		2	4		4		2
186	2013-07-15 05:11:19	2013-07-15 05:14:57	Partial	1904-01-01 00:03:38		English			1373879479_51e3bcb7605df2.20021767			2		2			4		4
187	2013-07-15 05:14:30	2013-07-15 05:17:11	Partial	1904-01-01 00:02:41		English			1373879670_51e3bd762329b9.33027624			4			3		0	1		2		1	2	1	2	1
188	2013-07-15 05:14:38	2013-07-15 05:17:08	Partial	1904-01-01 00:02:30		English			1373879678_51e3bd7edf1944.49681984				5		0	0
189	2013-07-15 05:14:56	2013-07-15 05:21:58	Complete	1904-01-01 00:07:02		English			1373879696_51e3bd900df773.15072211				3		3	1		3			4	2	1	2	2	1	1972	Canada	1	2004	2	0	0	1	0	3	4	1	5	2				4
190	2013-07-15 05:17:13	2013-07-15 05:26:36	Complete	1904-01-01 00:09:23		English			1373879833_51e3be19186ad5.71880635				3		2		2	2		2		1	2	1	1	1	1978	Germany	1	2011	1	0	2	0	0	3	4	1	5	2				4
191	2013-07-15 05:26:40	2013-07-15 05:27:24	Partial	1904-01-01 00:00:44		English			1373880400_51e3c050165139.12493975				2
192	2013-07-15 05:42:17	2013-07-15 05:42:21	Partial	1904-01-01 00:00:04		English			1373881337_51e3c3f9132205.88993523
193	2013-07-15 05:44:57	2013-07-15 05:49:32	Complete	1904-01-01 00:04:35		English			1373881497_51e3c4996bf2c3.25261663				4	1		0		2		4		1	1	1	2	1	1974	United Kingdom	1	2007	1	1	2	0	0	4	2	1	5	3
194	2013-07-15 05:46:47	2013-07-15 05:47:00	Partial	1904-01-01 00:00:13		English			1373881607_51e3c507d47be0.92823779
195	2013-07-15 05:54:26	2013-07-15 05:55:14	Partial	1904-01-01 00:00:48		English			1373882066_51e3c6d22110f6.56651439			2
196	2013-07-15 05:54:33	2013-07-15 06:00:07	Partial	1904-01-01 00:05:34		English			1373882073_51e3c6d90299c3.55060941			6			4
197	2013-07-15 06:12:13	2013-07-15 06:13:07	Partial	1904-01-01 00:00:54		English			1373883133_51e3cafd6edbe5.55429603
198	2013-07-15 06:25:58	2013-07-15 06:26:42	Partial	1904-01-01 00:00:44		English			1373883958_51e3ce36531bd8.24996189
199	2013-07-15 06:27:23	2013-07-15 06:34:43	Complete	1904-01-01 00:07:20		English			1373884043_51e3ce8b13e750.62491647				4		4		2		1	4		1	1	1	1	1	1947	United Kingdom	5	1973	2	0	2	0	1	2	4	1	5	3
200	2013-07-15 06:05:24	2013-07-15 08:00:22	Complete	1904-01-01 01:54:58		English			1373882724_51e3c964c651d0.19410571				3	6		2		3			3	1	2	1	2	1	1971	Italy	5	2001	3	0	1	1	0	3	5	1	4	2
201	2013-07-15 08:22:24	2013-07-15 08:24:33	Partial	1904-01-01 00:02:09		English			1373890944_51e3e980b96739.65792965			6			2
202	2013-07-15 09:16:15	2013-07-15 09:17:51	Partial	1904-01-01 00:01:36		English			1373894175_51e3f61f7c7627.64162646				3		0		0
203	2013-07-15 12:35:32	2013-07-15 12:41:55	Complete	1904-01-01 00:06:23		English			1373906132_51e424d48102e4.64642129				3		4	3			1		3	2	1	2	1	1	1980	United Kingdom	2	2007	2	0	1	0	0	3	4	2	5	1
204	2013-07-15 12:48:16	2013-07-15 12:55:11	Complete	1904-01-01 00:06:55		English			1373906896_51e427d0137902.78366492				4	4		3			2		4	2	1	1	1	1	1975	United Kingdom	2	2003	1	0	2	1	1	3	2	1	5	4
205	2013-07-15 18:19:15	2013-07-15 18:33:29	Complete	1904-01-01 00:14:14		English			1373926755_51e47563752f02.63059620			2			2		1	1		1		1	2	1	1	1	1956	Iraq	3	1987	1	0	0	1	0			2	3	1
206	2013-07-16 11:46:23	2013-07-16 11:48:41	Partial	1904-01-01 00:02:18		English			1373989582_51e56aceeb6866.23419294				5
